# Supplementary material for: Conformations of a highly expressed Z19 α-zein studied with AlphaFold2 and MD simulations
Source: PLoS One. 2024 May 8;19(5):e0293786. doi: 10.1371/journal.pone.0293786 (PMC11078433; doi:10.1371/journal.pone.0293786)
Supplement: S1 File — (ZIP) [file pone.0293786.s001.zip]

Archive with 43 entries (42 files):
- PLOS_ONE_SI/
- PLOS_ONE_SI/S10_Fig.docx
- PLOS_ONE_SI/S11_Fig.docx
- PLOS_ONE_SI/S12_Fig.docx
- PLOS_ONE_SI/S13_Fig.docx
- PLOS_ONE_SI/S14_Fig.docx
- PLOS_ONE_SI/S15_Fig.docx
- PLOS_ONE_SI/S16_Fig.docx
- PLOS_ONE_SI/S17_Fig.docx
- PLOS_ONE_SI/S18_Fig.docx
- PLOS_ONE_SI/S19_Fig.docx
- PLOS_ONE_SI/S1_Appendix.docx
- PLOS_ONE_SI/S1_Fig.docx
- PLOS_ONE_SI/S20_Fig.docx
- PLOS_ONE_SI/S21_Fig.docx
- PLOS_ONE_SI/S22_Fig.docx
- PLOS_ONE_SI/S23_Fig.docx
- PLOS_ONE_SI/S24_Fig.docx
- PLOS_ONE_SI/S25_Fig.docx
- PLOS_ONE_SI/S26_Fig.docx
- PLOS_ONE_SI/S27_Fig.docx
- PLOS_ONE_SI/S28_Fig.docx
- PLOS_ONE_SI/S29_Fig.docx
- PLOS_ONE_SI/S2_Appendix.docx
- PLOS_ONE_SI/S2_Fig.docx
- PLOS_ONE_SI/S30_Fig.docx
- PLOS_ONE_SI/S31_Fig.docx
- PLOS_ONE_SI/S32_Fig.docx
- PLOS_ONE_SI/S33_Fig.docx
- PLOS_ONE_SI/S34_Fig.docx
- PLOS_ONE_SI/S35_Fig.docx
- PLOS_ONE_SI/S36_Fig.docx
- PLOS_ONE_SI/S3_Apendix.docx
- PLOS_ONE_SI/S3_Fig.docx
- PLOS_ONE_SI/S4_Appendix.docx
- PLOS_ONE_SI/S4_Fig.docx
- PLOS_ONE_SI/S5_Appendix.docx
- PLOS_ONE_SI/S5_Fig.docx
- PLOS_ONE_SI/S6_Appendix.docx
- PLOS_ONE_SI/S6_Fig.docx
- PLOS_ONE_SI/S7_Fig.docx
- PLOS_ONE_SI/S8_Fig.docx
- PLOS_ONE_SI/S9_Fig.docx
